# Supplementary material for: UV–Vis Detection of Thioacetamide: Balancing the Performances of a Mn(III)-Porphyrin, Gold Colloid, and Their Complex for Selecting the Most Sensitive Material
Source: Micromachines (Basel). 2025 May 14;16(5):574. doi: 10.3390/mi16050574 (PMC12114081; doi:10.3390/mi16050574)
Supplement: Supplementary file 1 [file micromachines-16-00574-s001.zip]

Archive with 1 entries (1 files):
- micromachines-3604316-supplementary.pdf
